# Supplementary material for: Effectiveness and treatment moderators of internet interventions for adult problem drinking: An individual patient data meta-analysis of 19 randomised controlled trials
Source: PLoS Med. 2018 Dec 18;15(12):e1002714. doi: 10.1371/journal.pmed.1002714 (PMC6298657; doi:10.1371/journal.pmed.1002714)
Supplement: S4 Data — (XLSX) [file pmed.1002714.s005.xlsx]

## Sheet: Sheet1
S4 Data: First contact person data-set (not a co-author)	First contact person data-set (not a co-author)	Affiliation	noted
Dr. I. Araki*	Eiji Yano, MD, MPH DMSc: eyano@med.teikyo-u.ac.jp	Teikyo University Graduate School of Public Health, 2-11-1 Kaga, Itabashi-ku, Tokyo 173-8605 Japan	dr. I. Araki has shared the dataset with us (we have a data sharing agreement) but prefered not to become a co-author as she is out of academia. Prof. Yano is the contact person for the Japanese data-set
Dr. Berman <Anne.H.Berman@ki.se>	Dr. Magnus Johansson (Magnus.johansson.1@ki.se)	Dept of Public Health Sciences at Karolinska Institutet
Dr. Bertholet <Nicolas.Bertholet@chuv.ch	Data sharing committee. Study data can be obtained at data.iumsp.ch (http://data.iumsp.ch/bertholet/1), a stable data repository	Institute of social and preventive medicine, Department of community medicine and health, Lausanne University Hospital, Switzerland.
Dr. Bischof <Gallus.Bischof@uksh.de>	Dr. Hans-Juergen Rumpf (Hans-Juergen.Rumpf@uksh.de)	Dpt. of Psychiatry and Psychotherapy University of Luebeck Ratzeburger Allee 160 23538 Luebeck Germany
Dr. Blankers <matthijs.blankers@arkin.nl>	Dr. Jack Dekker (jack.dekker@arkin.nl.)	Arkin Mental Health Care, Dept. Research
Dr. Boon <brigitte.boon@siza.nl>	Dr. Agnes van der Poel (apoel@trimbos.nl)	Director Public Mental Health Trimbos institute
Dr. Boß <boss@leuphana.de>	Dr. Dirk Lehr (lehr@leuphana.de)	Leuphana University of Lueneburg Institute of Psychology Department of Health Psychology and Applied Biological Psychology
Dr. Brendryen <havar.brendryen@medisin.uio.no>	Pål Henrik Lillevold (p.h.lillevold@medisin.uio.no)	Norwegian Centre for Addiction Research Institute of Clinical Medicine Faculty of Medicine University of Oslo Box 1039 Blindern 0315 OSLO
Dr. Cuningham <John.Cunningham@camh.ca>	Alexandra Godinho (alexandra.godinho@camh.ca)	Centre for Addiction and Mental Health Institute for Mental Health Policy Research
Dr. de Vries <hein.devries@maastrichtuniversity.nl>	Dr. Stef Kremers (s.kremers@maastrichtuniversity.nl)	Head of the Department of Health Promotion Faculty of Health, Medicine and Life sciences NUTRIM School of Nutrition and Translational Research in Metabolism
Dr. Hansen <abgh@abgh.dk>	Dr. Ola Ekholm (oek@si-folkesundhed.dk)	National Institute of Public Health, University of Southern Denmark, Copenhagen, Denmark
Dr. Hester (reid@checkupandchoices.com)	Dr. William Campbell (william@checkupandchoices.com)	Research Scientist Research Division Checkup & Choices, LLC
Dr. Khadjesari <Z.Khadjesari@uea.ac.uk>	Dr. Orla O’Donnell (O.Odonnell@ucl.ac.uk)	Research Department of Primary Care and Population Health University College London Upper Floor 3, Royal Free Hospital Rowland Hill Street London NW3 2PF.
Dr. Kramer <jkramer@trimbos.nl>	Barbara Conijn (Bconijn@trimbos.nl)	Trimbos-institute Dept: PGG
Dr. Murray (elizabeth.murray@ucl.ac.uk)	Dr. Orla O’Donnell (O.Odonnell@ucl.ac.uk)	Research Department of Primary Care and Population Health University College London Upper Floor 3, Royal Free Hospital Rowland Hill Street London NW3 2PF.
Dr. Postel m.postel@tactus.nl	Elke ter Huurne (e.terhuurne@tactus.nl)	Tactus Addiction Treatment
Dr. Sinadinovic (Kristina.sinadinovic@ki.se)	Dr. Magnus Johansson (Magnus.johansson.1@ki.se)	Dept of Public Health Sciences at Karolinska Institutet
Dr. Suffoletto <suffbp@UPMC.EDU>	Dr. Maureen Morgan (morganma@upmc.edu)	University of Pittsburgh Department of Emergency Medicine
